# Supplementary material for: The Composition and Function of Bacterial Communities Associated with the Northern Root-Knot Nematode (Meloidogyne hapla) Populations Showing Parasitic Variability
Source: Microorganisms. 2025 Feb 22;13(3):487. doi: 10.3390/microorganisms13030487 (PMC11946340; doi:10.3390/microorganisms13030487)
Supplement: Supplementary file 1 [file microorganisms-13-00487-s001.zip]

Archive with 1 entries (1 files):
- microorganisms-3412354-supplementary.pdf
